# Supplementary material for: Determination of the Amino Acid Recruitment Order in Early Life by Genome-Wide Analysis of Amino Acid Usage Bias
Source: Biomolecules. 2022 Jan 21;12(2):171. doi: 10.3390/biom12020171 (PMC8961565; doi:10.3390/biom12020171)
Supplement: Supplementary file 1 [file biomolecules-12-00171-s001.zip]

Archive with 2 entries (2 files):
- Supplementary Figures 1-4.pdf
- Supplementary Tables 1-7.xlsx
